# Supplementary material for: Effects of Pera Orange Juice and Moro Orange Juice in Healthy Rats: A Metabolomic Approach
Source: Metabolites. 2023 Aug 2;13(8):902. doi: 10.3390/metabo13080902 (PMC10456557; doi:10.3390/metabo13080902)
Supplement: Supplementary file 1 [file metabolites-13-00902-s001.zip]

Archive with 1 entries (1 files):
- metabolites-2503731-supplementary.pdf
